# Supplementary material for: Symptom Burden, Self-Efficacy, and Satisfaction with Nursing Care in Adults Undergoing Hemodialysis in Oman: A Cross-Sectional Study
Source: Nurs Rep. 2026 Feb 13;16(2):65. doi: 10.3390/nursrep16020065 (PMC12943693; doi:10.3390/nursrep16020065)
Supplement: Supplementary file 1 [file nursrep-16-00065-s001.zip]

Archive with 1 entries (1 files):
- nursrep-4115554-supplementary.pdf
